# Supplementary material for: A novel function of R-spondin1 in regulating estrogen receptor expression independent of Wnt/β-catenin signaling
Source: eLife. 2020 Aug 4;9:e56434. doi: 10.7554/eLife.56434 (PMC7402675; doi:10.7554/eLife.56434)
Supplement: Figure 6—source data 1. [file elife-56434-fig6-data1.xls]

## Sheet: Sheet1
Sample	Target	Ratio	Sample	Target	Ratio	Sample	Target	Ratio	Sample	Target	Ratio	Sample	Target	Ratio
Vector (Ctrl)		29.741	Vector (Ctrl)		24.5066	Vector (Ctrl)		36.4953	Vector (Ctrl)		29.8449	Vector (Ctrl)		33.2025	31.3687
Rspo1		60.192	Rspo1		49.9764	Rspo1		64.525	Rspo1		59.8496	Rspo1		65.1336	61.1453
Nebivolol	Adrenergic Receptor	58.342	Rivastigmine Tartrate	AChR	48.0748	NPS-2143	CaSR	71.593	Dexmedetomidine	Adrenergic Receptor	58.5472	Bazedoxifene HCl	ER/PR	23.1126	28.8066
Rizatriptan Benzoate	5-HT Receptor	54.77	Betaxolol	Adrenergic Receptor	45.131	5-hydroxymethyl Tolterodine (PNU 200577, 5-HMT, 5-HM)	AChR	67.2092	Indacaterol Maleate	Adrenergic Receptor	54.962	Atropine	AChR	57.3338	59.2577
Pyridostigmine Bromide	AChR	62.001	Detomidine HCl	Adrenergic Receptor	40.4999	WAY-100635 Maleate	5-HT Receptor	66.5311	Oxybutynin chloride	AChR	56.1962	LDE225 (NVP-LDE225,Erismodegib)	Hedgehog/Smoothened	59.8446	56.0656
Silodosin	Adrenergic Receptor	56.903	Almotriptan Malate	5-HT Receptor	46.2128	BRL-15572	5-HT Receptor	60.5463	Darifenacin HBr	AChR	58.3064	PD128907 HCl	Dopamine Receptor	57.9241	60.0615
Risperidone	5-HT Receptor	63.091	Naltrexone HCl	Opioid Receptor	42.3178	ADX-47273	GluR	63.0197	Tripelennamine HCl	Histamine Receptor	51.5359	Ketanserin	5-HT Receptor	53.8407	59.3173
Allopurinol	OX Receptor	53.079	Levosulpiride	Dopamine Receptor	43.7378	BMY 7378	5-HT Receptor	65.1345	Estradiol valerate	ER/PR	89.6931	Fesoterodine Fumarate	AChR	62.0144	60.6885
Zolmitriptan	5-HT Receptor	53.605	Cisatracurium Besylate	Adrenergic Receptor	44.171	RS-127445	5-HT Receptor	65.7796	Ethynodiol diacetate	ER/PR	53.7931	(-)-Huperzine A (HupA)	GluR	59.549	66.7185
Estrone	ER/PR	82.856	Naftopidil	Adrenergic Receptor	41.3817	JTC-801	Opioid Receptor	61.626	Benztropine mesylate	Histamine Receptor	52.3304	Hesperetin	Histamine Receptor,TGF-beta/Smad	64.2562	58.4391
Quetiapine Fumarate	Dopamine Receptor	60.408	Pramipexole	Dopamine Receptor	42.7535	Canagliflozin	SGLT	63.6686	Altrenogest	ER/PR	52.0667	(+)-Matrine	Opioid Receptor	62.2848	54.6615
Chlorprothixene	Dopamine Receptor	58.252	Domperidone	Dopamine Receptor	44.3311	PF-5274857	Hedgehog/Smoothened	66.0179	Atomoxetine HCl	5-HT Receptor	53.9877	Synephrine	Adrenergic Receptor	61.8017	53.652
Toremifene Citrate	ER/PR	37.144	Estriol	ER/PR	49.8611	GW842166X	Cannabinoid Receptor	59.1805	Betahistine 2HCl	Histamine Receptor	53.5234	Rotundine	Dopamine Receptor	58.7842	60.1552
Ranitidine	Histamine Receptor	53.133	Gallamine Triethiodide	AChR	43.7818	VU 0357121	GluR	65.2001	Eletriptan HBr	5-HT Receptor	53.3191	Synephrine HCl	Adrenergic Receptor	58.9464	55.6605
Acetylcholine Chloride	AChR	55.548	Hexestrol	ER/PR	23.6787	MPEP	GluR	68.1644	Amitriptyline HCl	5-HT Receptor	55.7434	Forskolin	cAMP	55.9019	54.4638
Chlorpheniramine Maleate	Histamine Receptor	54.361	Loperamide HCl	Opioid Receptor,Autophagy	44.7939	Ciproxifan	Histamine Receptor	66.7071	Adrenalone HCl	Adrenergic Receptor	54.5512	Equol	ER/PR	60.0282	58.3514
Carvedilol	Adrenergic Receptor	53.34	Olanzapine	5-HT Receptor,Dopamine Receptor	43.9528	AM251	Cannabinoid Receptor	65.4547	Azatadine dimaleate	Histamine Receptor	57.699	Amantadine HCl	Dopamine Receptor	58.3788	66.8218
Cimetidine	Histamine Receptor	59.762	Olopatadine HCl	Histamine Receptor	49.2446	SB269970 HCl	5-HT Receptor	73.3354	Fexofenadine HCl	Histamine Receptor	55.9435	Amfebutamone HCl	Dopamine Receptor,AChR	59.1922	57.4372
Clemastine Fumarate	Histamine Receptor	57.556	Oxymetazoline HCl	Adrenergic Receptor	47.4272	BRL-54443	5-HT Receptor	70.6286	Pergolide mesylate	Dopamine Receptor	65.6311	Benserazide HCl	Dopamine Receptor,Others	59.1608	55.5993
Metoprolol Tartrate	Adrenergic Receptor	56.719	Pancuronium dibromide	AChR	43.1336	BML-190	Cannabinoid Receptor	64.2349	Mirabegron	Adrenergic Receptor	65.4122	Bupivacaine HCl	cAMP	30.8076	36.0936
Dapoxetine HCl	5-HT Receptor	55.791	Phenoxybenzamine HCl	Adrenergic Receptor	45.9722	MRS 2578	P2 Receptor	68.4616	Acebutolol HCl	Adrenergic Receptor	56.467	Bethanechol chloride	AChR	57.374	57.7125
Roxatidine Acetate HCl	Histamine Receptor	67.009	Racecadotril	Opioid Receptor	40.3454	SB271046	5-HT Receptor	60.0825	Desloratadine	Histamine Receptor	54.4512	Clonidine HCl	Adrenergic Receptor,Autophagy	51.4497	62.0279
Nizatidine	Histamine Receptor	55.358	Scopolamine HBr	AChR	45.6156	MK-801 (Dizocilpine)	GluR	67.9309	Hyoscyamine	AChR	59.3415	Clozapine	5-HT Receptor	63.1297	54.9471
Tropisetron	5-HT Receptor	55.64	Sotalol	Adrenergic Receptor	48.9162	IEM 1754 dihydrobroMide	GluR,5-HT Receptor	58.9728	Homatropine Bromide	AChR	60.793	LY404039	GluR	67.2701
Tropicamide	AChR	68.503	Xylazine HCl	Adrenergic Receptor	43.3883	CTEP (RO4956371)	GluR	64.614	Hydroxyzine 2HCl	Histamine Receptor	60.8088	(+)-Bicuculline	GABA Receptor	56.1718
Pregnenolone	ER/PR	53.883	Maprotiline HCl	Adrenergic Receptor	44.4003	VU 0364770	GluR	66.1208	Flavoxate HCl	AChR	61.411	NMDA (N-Methyl-D-aspartic acid)	GluR	55.4208
Irsogladine	PDE,AChR	52.8	Naphazoline HCl	Adrenergic Receptor	43.5081	VUF 10166	5-HT Receptor	64.7922	Aclidinium Bromide	AChR	58.5494	SANT-1	Hedgehog/Smoothened	61.8156
Nefiracetam	GABA Receptor	57.841	Epinephrine Bitartrate	Adrenergic Receptor	43.7129	Prucalopride	5-HT Receptor	61.1805	Diphemanil Methylsulfate	AChR	59.2453	BMS-833923	Hedgehog/Smoothened	64.3284
Tamoxifen Citrate	ER/PR	27.434	L-Adrenaline	Adrenergic Receptor	42.4267	(-)-MK 801 Maleate	GluR	59.1737	Tetrahydrozoline HCl	Adrenergic Receptor	59.4972	Suvorexant (MK-4305)	OX Receptor	55.2364
Aripiprazole	5-HT Receptor	56.064	Dopamine HCl	Dopamine Receptor	48.4348	VU 0361737	GluR	61.4489	Sertraline HCl	5-HT Receptor	65.7662	FLI-06	Notch	59.5715
Methscopolamine	AChR	67.61	Ritodrine HCl	Adrenergic Receptor	45.7682	SB742457	5-HT Receptor	58.806	Escitalopram Oxalate	5-HT Receptor	55.6225	PRX-08066 Maleic acid	5-HT Receptor	59.9227
Ticlopidine HCl	P2 Receptor	62.703	Clomipramine HCl	5-HT Receptor	44.5675	JNJ-7777120	Histamine Receptor	64.2124	Guanabenz Acetate	Adrenergic Receptor	66.0296	Vortioxetine (Lu AA21004) HBr	5-HT Receptor	53.4199
Formoterol Hemifumarate	Adrenergic Receptor	52.292	Scopine	Adrenergic Receptor	43.0891	WZ811	CXCR	64.1684	Decamethonium Bromide	AChR	61.0705	Empagliflozin (BI 10773)	SGLT	64.4036
Ketotifen Fumarate	Histamine Receptor	59.855	Tiotropium Bromide hydrate	AChR	49.3209	Paroxetine HCl	AChR,5-HT Receptor	63.2724	Propranolol HCl	Adrenergic Receptor	60.8167	VU 0364439	GluR	65.5474
Urapidil HCl	5-HT Receptor	53.02	Trospium chloride	AChR	43.6895	Niflumic acid	GABA Receptor	65.0625	Ticagrelor	P2 Receptor	60.687	Macitentan	Endothelin Receptor	57.0514
Ginkgolide A	GABA Receptor	59.634	Tolterodine tartrate	AChR	42.3941	Rimonabant	Cannabinoid Receptor	63.1334	Ifenprodil Tartrate	GluR	61.124	H-89	PKA inhibitor	26.2431	31.9875
Phentolamine Mesylate	Adrenergic Receptor	62.509	Azelastine HCl	Histamine Receptor	43.6663	Sitaxentan sodium	Endothelin Receptor	65.0278	Lorcaserin HCl	5-HT Receptor	64.4365
Memantine HCl	AMPA Receptor-kainate Receptor-NMDA Receptor	63.629	Clomifene citrate	ER/PR	24.83	Bepotastine Besilate	Histamine Receptor	61.1132	Desvenlafaxine Succinate	5-HT Receptor	59.3344
Cyproheptadine HCl	Histamine Receptor	55.694	Isoprenaline HCl	Adrenergic Receptor	41.8907	Purmorphamine	Hedgehog/Smoothened	66.396	Desvenlafaxine	5-HT Receptor	56.939
Orphenadrine Citrate	AChR	55.568	Medroxyprogesterone acetate	ER/PR	46.8837	Otilonium Bromide	AChR	70.2676	Histamine 2HCl	Histamine Receptor	54.3177
Terazosin HCl	Adrenergic Receptor	51.392	Phenylephrine HCl	Adrenergic Receptor	42.3475	Solifenacin succinate	AChR	63.0641	Succinylcholine Chloride Dihydrate	AChR	55.3708
Lafutidine	Histamine Receptor	51.695	Trazodone HCl	5-HT Receptor	42.5973	Bosentan Hydrate	Endothelin Receptor	63.4359	Timolol Maleate	Adrenergic Receptor	54.0011
Famotidine	Histamine Receptor	66.295	Brompheniramine hydrogen maleate	Histamine Receptor	44.9796	Rupatadine Fumarate	Histamine Receptor	64.6568	Tolazoline HCl	Adrenergic Receptor	62.4211
Duloxetine HCl	5-HT Receptor	55.561	Mifepristone	ER/PR	45.7825	Medetomidine HCl	Adrenergic Receptor	68.1794	Levodropropizine	Histamine Receptor	59.8542
Trimebutine	Opioid Receptor	56.547	Arecoline	AChR	46.5958	Epinephrine HCl	Adrenergic Receptor	69.3905	Cyclizine 2HCl	Histamine Receptor	56.2409
Ivabradine HCl	Adrenergic Receptor	62.32	PNU-120596	AChR	44.5932	Naloxone HCl	Opioid Receptor	60.3965	Ebastine	Histamine Receptor	55.6716

## Sheet: Sheet2
Vector (Ctrl)		29.741
Rspo1		60.192
Estrone	ER/PR	82.856	Toremifene Citrate	ER/PR	37.144	Pregnenolone (the precursor of the progestogens and estrogens)	ER/PR	53.883
Estradiol valerate	ER/PR	89.6931	Tamoxifen Citrate	ER/PR	27.434	Estriol	ER/PR	49.8611
			Hexestrol	ER/PR	23.6787	Medroxyprogesterone acetate (a synthetic variant of the steroid hormone progesterone)	ER/PR	46.8837
			Clomifene citrate	ER/PR	24.83	Mifepristone (blocking the effects of progesterone)	ER/PR	45.7825
			Bazedoxifene HCl	ER/PR	23.1126	Altrenogest (a steroidal progestin )	ER/PR	52.0667
			Bupivacaine HCl	cAMP	30.8076	Equol ( a non-steroidal estrogen. )	ER/PR	60.0282
